# Supplementary material for: Queijo Serra da Estrela PDO Cheese: Investigation into Its Morpho-Textural Traits, Microbiota, and Volatilome
Source: Foods. 2022 Dec 29;12(1):169. doi: 10.3390/foods12010169 (PMC9818377; doi:10.3390/foods12010169)
Supplement: Supplementary file 1 [file foods-12-00169-s001.zip]

Archive with 1 entries (1 files):
- foods-2107730-supplementary.pdf
